# Supplementary material for: Genome-wide association study identifies two new susceptibility loci for colorectal cancer at 5q23.3 and 17q12 in Han Chinese
Source: Oncotarget. 2015 Oct 26;6(37):40327–36. doi: 10.18632/oncotarget.5530 (PMC4741898; doi:10.18632/oncotarget.5530)
Supplement: Supplementary file 2 [file oncotarget-06-40327-s002.xlsx]

## Sheet: Sheet1
Supplementary Table 4: Results of haplotype association analysis on rs10035791, rs12522693 and rs80007597
CHR	Haplotypea			GWA scan										Replication I										Replication II										Meta-analysis
				FCaseb		FControlb		OR(95%CI)c		Pc				FCaseb		FControlb		OR(95%CI)c		Pc				FCaseb		FControlb		OR(95%CI)c		Pc				OR(95%CI)		P		Q-Pd
5	G	G	G	0.81		0.86		1		-				0.82		0.85		1		-				0.82		0.84		1		-				1		-
5	A	A	C	0.12		0.08		1.62(1.29-2.03)		2.05e-05				0.11		0.09		1.26(1.07-1.47)		0.0042				0.1		0.07		1.11(1.22-1.82)		0.000113				1.40(1.26-1.56)		8.44e-10		0.15
5	A	A	G	0.02		0.02		1.29(0.76-2.17)		0.348				0.03		0.03		1.05(0.80-1.37)		0.739				0.03		0.03		1.13(0.83-1.55)		0.435				1.13(0.90-1.40)		0.291		0.82
a SNPs order: rs10035791, rs12522693, rs80007597. Haplotypes with a frequency less than 1% were dropped from analysis;
b Frequency of haplotype;
c Logistic regression analyses adjusted for age, gender, and the first ten PC;
d P value of Cochran’s Q test
