# Supplementary material for: Genome-wide association study identifies two new susceptibility loci for colorectal cancer at 5q23.3 and 17q12 in Han Chinese
Source: Oncotarget. 2015 Oct 26;6(37):40327–36. doi: 10.18632/oncotarget.5530 (PMC4741898; doi:10.18632/oncotarget.5530)
Supplement: Supplementary file 3 [file oncotarget-06-40327-s003.xlsx]

## Sheet: Sheet1
Supplementary Table 5: All SNPs identified by the GWA scan or imputation analyses at 5q23.3 and 17q12 and their associations with CRC (P < 1.0×10-4)
SNP	Chr.(cytoband)	BP	Effect Allele	ORa	Pa	Identified by
rs34801559	5q23.3	129718524	C	1.56	1.18e-06	Imputation
rs17770463	5q23.3	129719838	A	1.54	1.69e-06	Imputation
rs12516376	5q23.3	129720170	C	1.56	1.5e-06	Genotype
rs12518789	5q23.3	129720355	G	1.54	1.65e-06	Imputation
rs4835994	5q23.3	129721857	C	1.54	2.29e-06	Imputation
rs7356549	5q23.3	129723516	A	1.55	1.48e-06	Imputation
rs7356550	5q23.3	129723788	G	1.55	1.43e-06	Imputation
rs2900657	5q23.3	129724239	A	1.55	1.35e-06	Imputation
rs34821921	5q23.3	129724568	A	1.55	1.29e-06	Imputation
rs7721972	5q23.3	129725011	G	1.55	1.2e-06	Imputation
rs7722309	5q23.3	129725233	C	1.55	1.14e-06	Imputation
rs4836510	5q23.3	129729038	C	1.56	1.02e-06	Imputation
rs143541236	5q23.3	129730155	C	1.56	2.71e-06	Imputation
rs12517220	5q23.3	129730587	A	1.56	2.68e-06	Imputation
rs2189378	5q23.3	129735607	C	1.55	1.2e-06	Imputation
rs6595949	5q23.3	129741163	C	1.55	1.2e-06	Imputation
rs34020821	5q23.3	129741694	T	1.55	1.19e-06	Imputation
rs12516185	5q23.3	129741850	C	1.56	1.08e-06	Imputation
rs12521344	5q23.3	129741871	A	1.56	1.08e-06	Imputation
rs34047906	5q23.3	129742197	G	1.56	1.17e-06	Imputation
rs34407870	5q23.3	129742550	G	1.55	1.21e-06	Imputation
rs7703529	5q23.3	129767750	G	1.57	6.68e-07	Imputation
rs7716739	5q23.3	129775059	C	1.55	1.52e-06	Imputation
rs13181256	5q23.3	129778118	T	1.56	1.11e-06	Imputation
rs2214468	5q23.3	129789302	G	1.55	1.24e-06	Imputation
rs12516876	5q23.3	129791060	C	1.56	8.78e-07	Imputation
rs6859676	5q23.3	129793154	A	1.56	8.89e-07	Imputation
rs34122560	5q23.3	129796970	T	1.56	8.43e-07	Imputation
rs6874868	5q23.3	129797963	C	1.54	1.7e-06	Imputation
rs4836511	5q23.3	129799853	G	1.54	1.72e-06	Imputation
rs13178140	5q23.3	129800235	G	1.54	1.9e-06	Imputation
rs4835997	5q23.3	129843000	A	1.54	2.72e-06	Imputation
rs7720639	5q23.3	129853366	C	1.54	2.87e-06	Imputation
rs142640345	5q23.3	129859637	A	1.54	2.41e-06	Imputation
rs34327594	5q23.3	129878549	T	1.51	1e-05	Imputation
rs10035791	5q23.3	129891761	A	1.51	1.54e-05	Genotype
rs2215259	5q23.3	129898514	A	1.5	1.11e-05	Imputation
rs28460567	5q23.3	129899475	A	1.5	1.11e-05	Imputation
rs10069896	5q23.3	129910365	A	1.5	1.13e-05	Imputation
rs13179183	5q23.3	129918745	T	1.5	1.08e-05	Imputation
rs4836515	5q23.3	129937572	T	1.52	7.06e-06	Imputation
rs12522693	5q23.3	130195731	A	1.55	1.86e-05	Genotype
rs17621454	5q23.3	130205584	G	1.52	2.33e-05	Imputation
rs80007597	5q23.3	130221632	C	1.6	1.16e-05	Genotype
rs12523197	5q23.3	130296718	T	1.6	2.18e-05	Imputation
rs72803748	5q23.3	130452393	T	1.55	5.35e-05	Imputation
rs12517633	5q23.3	130463346	T	1.55	5.8e-05	Imputation
rs78021282	5q23.3	130481564	A	1.55	6.49e-05	Imputation
rs7717968	5q23.3	130509467	T	1.54	6.16e-05	Imputation
rs10070480	5q23.3	130512852	A	1.53	7.39e-05	Imputation
rs6860285	5q23.3	130513087	C	1.53	7.38e-05	Imputation
rs72803762	5q23.3	130514947	G	1.54	5.84e-05	Imputation
rs7721068	5q23.3	130515072	G	1.53	7.35e-05	Imputation
rs57137815	5q23.3	130517013	T	1.54	6.79e-05	Imputation
rs28663517	5q23.3	130517262	T	1.55	4.84e-05	Imputation
rs72803767	5q23.3	130518181	A	1.54	5.3e-05	Imputation
rs10073584	5q23.3	130519369	G	1.53	6.72e-05	Imputation
rs7735755	5q23.3	130521113	C	1.53	7.28e-05	Imputation
rs72803769	5q23.3	130521681	C	1.53	7.22e-05	Imputation
rs72787004	5q23.3	130521715	A	1.54	5.59e-05	Imputation
rs72787006	5q23.3	130522585	G	1.53	7.24e-05	Imputation
rs61257486	5q23.3	130523132	T	1.54	5.53e-05	Imputation
rs60086005	5q23.3	130526122	C	1.55	4.39e-05	Imputation
rs60280131	5q23.3	130526219	T	1.55	4.37e-05	Imputation
rs57168348	5q23.3	130526642	T	1.55	4.28e-05	Imputation
rs6880300	5q23.3	130527584	G	1.55	4.14e-05	Imputation
rs80136205	5q23.3	130529475	G	1.55	3.71e-05	Imputation
rs80332088	5q23.3	130529667	G	1.55	3.67e-05	Imputation
rs17593779	5q23.3	130529853	C	1.57	2.81e-05	Imputation
rs72787009	5q23.3	130532321	A	1.57	2.68e-05	Imputation
rs78285926	5q23.3	130532397	A	1.56	3.41e-05	Imputation
rs2108392	5q23.3	130533828	T	1.54	4.72e-05	Imputation
rs28479678	5q23.3	130533902	G	1.56	3.63e-05	Imputation
rs6879803	5q23.3	130534325	A	1.54	4.79e-05	Imputation
rs7719543	5q23.3	130534556	G	1.54	4.77e-05	Imputation
rs4706009	5q23.3	130536044	A	1.55	4.48e-05	Imputation
rs9687739	5q23.3	130536922	G	1.55	4.6e-05	Imputation
rs113372431	5q23.3	130537926	A	1.55	4.33e-05	Imputation
rs72787011	5q23.3	130538051	T	1.56	3.4e-05	Imputation
rs10900799	5q23.3	130539728	G	1.56	4.74e-05	Genotype
rs12518055	5q23.3	130539826	A	1.56	3.3e-05	Imputation
rs12518079	5q23.3	130539946	T	1.56	3.3e-05	Imputation
rs8524	5q23.3	130540328	A	1.55	4.19e-05	Imputation
rs4706010	5q23.3	130546717	T	1.57	2.42e-05	Imputation
rs28674881	5q23.3	130547862	A	1.57	2.29e-05	Imputation
rs4706011	5q23.3	130548380	T	1.57	2.3e-05	Imputation
rs6899263	5q23.3	130548610	G	1.57	2.29e-05	Imputation
rs7704752	5q23.3	130549178	G	1.57	2.27e-05	Imputation
rs7710310	5q23.3	130550239	G	1.57	2.25e-05	Imputation
rs7710461	5q23.3	130550343	G	1.57	2.25e-05	Imputation
rs12522164	5q23.3	130550613	A	1.57	2.26e-05	Imputation
rs763812	5q23.3	130551178	A	1.57	2.23e-05	Imputation
rs6876624	5q23.3	130551955	C	1.57	2.21e-05	Imputation
rs9764315	5q23.3	130552224	T	1.57	2.21e-05	Imputation
rs6596005	5q23.3	130552933	A	1.57	2.19e-05	Imputation
rs6886696	5q23.3	130553185	G	1.57	2.18e-05	Imputation
rs7726567	5q23.3	130553378	T	1.57	2.17e-05	Imputation
rs2158939	5q23.3	130555399	G	1.56	6.28e-05	Imputation
rs4706012	5q23.3	130557043	A	1.58	2.15e-05	Imputation
rs2079511	5q23.3	130560128	C	1.58	1.7e-05	Imputation
rs4283780	5q23.3	130560991	A	1.59	1.37e-05	Imputation
rs72787024	5q23.3	130565379	G	1.6	1.57e-05	Imputation
rs7734509	5q23.3	130565637	G	1.59	1.71e-05	Imputation
rs6867367	5q23.3	130567793	A	1.59	2e-05	Imputation
rs10071336	5q23.3	130569089	G	1.57	2.77e-05	Imputation
rs10063451	5q23.3	130569261	A	1.57	2.84e-05	Imputation
rs10073451	5q23.3	130570157	C	1.57	2.93e-05	Imputation
rs115053453	5q23.3	130570345	G	1.57	3.41e-05	Imputation
rs4706015	5q23.3	130573423	C	1.56	4.22e-05	Imputation
rs78135519	5q23.3	130573786	C	1.56	4.16e-05	Imputation
rs6596006	5q23.3	130575413	T	1.56	4.12e-05	Imputation
rs4705886	5q23.3	130576392	C	1.56	4.34e-05	Imputation
rs74657230	5q23.3	130576906	A	1.56	4.54e-05	Imputation
rs17836917	17q12	32047282	A	0.64	6.15e-05	Genotype
a Logistic regression analysis adjusted by age, gender and the first ten principal component.
