# Supplementary material for: Genome-wide association study identifies two new susceptibility loci for colorectal cancer at 5q23.3 and 17q12 in Han Chinese
Source: Oncotarget. 2015 Oct 26;6(37):40327–36. doi: 10.18632/oncotarget.5530 (PMC4741898; doi:10.18632/oncotarget.5530)
Supplement: Supplementary file 4 [file oncotarget-06-40327-s004.xlsx]

## Sheet: Sheet1
Supplementary Table 6A: Results of differential expression analysis on genes within 1 Mb around the newly identified SNPs in two public databases
ID2	Ensembl ID	Gene position				GSE44861						TCGA
		CHR	START	END		Probset ID	Pa	Tumorb	Non Tumorb	LogFC		Pa	Tumorc	Non Tumorc	LogFC
								(Median)	(Median)				(Median)	(Median)
CHSY3	ENSG00000198108	5	129240165	129522327		-	-	-	-			9.83e-07	41.14	14.48	1.47
HINT1	ENSG00000169567	5	130494720	130507428		200093_s_at	0.00143	12.57	12.87	-0.33		0.0993	4323.84	5486.36	-0.32
LYRM7	ENSG00000186687	5	130506503	130541119		-	-	-	-			2.27e-05	422.16	547.25	-0.51
CDC42SE2	ENSG00000158985	5	130581186	130734140		-	-	-	-			4.17e-07	2258.35	3776.65	-0.69
RAPGEF6	ENSG00000158987	5	130759614	130970929		219112_at	0.0603	8.75	8.86	-0.16		0.258	272.34	240.02	0.11
FNIP1	ENSG00000217128	5	130977407	131132710		-	-	-	-			0.0039	651.71	457.36	0.32
MYO1D	ENSG00000176658	17	30819540	31204195		212338_at	2.64e-05	9.67	10.68	-1.05		0.00513	8998.91	13945.1	-0.6
TMEM98	ENSG00000006042	17	31254928	31272124		-	-	-	-			0.00513	1912.59	2341.64	-0.48
SPACA3	ENSG00000141316	17	31297394	31324895		-	-	-	-			5.04e-06	6.06	0.8	2.15
ASIC2	ENSG00000108684	17	31340105	32501983		206690_at	0.0113	5.91	6	-0.14		0.208	6	8.94	-0.5
CCL2	ENSG00000108691	17	32582304	32584222		216598_s_at	0.922	9.66	9.53	-0.01		0.375	64.52	80.56	-0.5
CCL7	ENSG00000108688	17	32597240	32599261		208075_s_at	0.312	5.81	5.8	0.12		0.0382	4.39	3.4	0.68
CCL11	ENSG00000172156	17	32612687	32615353		210133_at	0.0653	8.49	8.95	-0.51		6.17e-06	92.2	189.11	-1.37
CCL8	ENSG00000108700	17	32646055	32648421		214038_at	0.000162	6.41	7.28	-0.82		7.02e-05	23.86	125.27	-2.18
CCL13	ENSG00000181374	17	32683471	32685629		206407_s_at	0.0123	6.68	7.13	-0.33		6.03e-05	30.87	177.27	-2.48
CCL1	ENSG00000108702	17	32687347	32690250		207533_at	0.752	5.29	5.31	0		0.106	56.97	83.39	0.21
C17orf102	ENSG00000197322	17	32901142	32906388		-	-	-	-			0.0209	0	0	-0.15
TMEM132E	ENSG00000181291	17	32907768	32966337		-	-	-	-			0.000835	2.55	5.99	-1.02
a P value of Wilcoxon tests
b Log2 normalized expression values
c RSEM normalized read counts
