# Supplementary material for: Genome-wide association study identifies two new susceptibility loci for colorectal cancer at 5q23.3 and 17q12 in Han Chinese
Source: Oncotarget. 2015 Oct 26;6(37):40327–36. doi: 10.18632/oncotarget.5530 (PMC4741898; doi:10.18632/oncotarget.5530)
Supplement: Supplementary file 5 [file oncotarget-06-40327-s005.xlsx]

## Sheet: Sheet1
Supplementary Table 6B: Significant results (P<0.05) of eQTL analysis on rs17836917 and the expression of CCL2, CCL7, CCL8, CCL13 and CCL1.
ID2	Ensembl ID	CHR	START	END	Correlation	Pa
					Coefficient
CCL2	ENSG00000108691	17	32582304	32584222	-0.15	0.00394
CCL7	ENSG00000108688	17	32597240	32599261	-0.16	0.00172
CCL8	ENSG00000108700	17	32646055	32648421	-0.12	0.0204
CCL13	ENSG00000181374	17	32683471	32685629	-0.13	0.0097
CCL1	ENSG00000108702	17	32687347	32690250	-0.12	0.0389
a P values of kendall rank correlation coefficient test
